# Supplementary material for: Multifunctional Nanoplatform Based on Sunitinib for Synergistic Phototherapy and Molecular Targeted Therapy of Hepatocellular Carcinoma
Source: Micromachines (Basel). 2023 Mar 7;14(3):613. doi: 10.3390/mi14030613 (PMC10059596; doi:10.3390/mi14030613)
Supplement: Supplementary file 1 [file micromachines-14-00613-s001.zip]

Archive with 1 entries (1 files):
- micromachines-2195718-supplementary.pdf
